# Supplementary material for: An integrated view of the role of miR-130b/301b miRNA cluster in prostate cancer
Source: Exp Hematol Oncol. 2018 May 2;7:10. doi: 10.1186/s40164-018-0102-0 (PMC5930504; doi:10.1186/s40164-018-0102-0)
Supplement: Supplementary file 6 — Additional file 6: Table S1. Correlation between the expression of validated miRNA-mRNA target gene pairs in TCGA-PRAD. For each gene target the role in PrCa, reference indicated as PMID, correlation r and p value are shown. No qualifier- miR-130b directed targets with strong experimental evidence assigned by TarBase. a- miR-301b direct targets with strong experimental evidence assigned by TarBase. †-Direct Targets with experimental validation in PrCa which are not identified by TarBase. *-Direct Targets predicted in PrCa which are not identified by TarBase. [file 40164_2018_102_MOESM6_ESM.xlsx]

## Sheet: Supplementary Table 1
miRNA	Gene ID	Role in PrCa	Correlation	p value	PMID
hsa-miR-21-5p	PTEN	TSG	-0.3405	< 0.0001	28107872
hsa-miR-21-5p	TPM1	TSG	-0.3530	< 0.0001	19302977
hsa-miR-21-5p	PDCD4	TSG	-0.2115	< 0.0001	19302977
hsa-miR-182-5p	FOXO1	TSG	-0.5370	< 0.0001	26640590
hsa-miR-182-5p	MTSS1	TSG	-0.3349	< 0.0001	23383207
hsa-miR-182-5p	RECK	TSG	-0.2558	< 0.0001	23383207
hsa-miR-182-5p	FOXF2	TSG	-0.2284	< 0.0001	23383207
hsa-let-7b-5p	CCND2	OG	-0.2387	< 0.0001	20418948
hsa-miR-9-5p	AR	OG	-0.2251	< 0.0001	21343391
hsa-miR-101-3p	EZH2	OG	-0.0111	0.7958	20478051
hsa-miR-221-3p	CDKN1B	OG	-0.0062	0.8863	17569667
